# Supplementary material for: Assessment of Diabetes-Related Knowledge and Dietary Patterns Among Type 2 Diabetes Mellitus Patients in Central Saudi Arabia: Insights for Tailored Health Education Strategies
Source: Healthcare (Basel). 2025 Jan 24;13(3):233. doi: 10.3390/healthcare13030233 (PMC11818046; doi:10.3390/healthcare13030233)
Supplement: Supplementary file 1 [file healthcare-13-00233-s001.zip]

Archive with 1 entries (1 files):
- healthcare-3408166-supplementary.pdf
